# Supplementary material for: Revisiting the Species Delimitation Within Amolops mantzorum (David, 1872), with a Description of a New Subspecies (Anura, Ranidae)
Source: Animals (Basel). 2025 Dec 24;16(1):55. doi: 10.3390/ani16010055 (PMC12784691; doi:10.3390/ani16010055)
Supplement: Supplementary file 1 [file animals-16-00055-s001.zip]

Archive with 1 entries (1 files):
- animals-4005350-supplementary.pdf
